# Supplementary material for: Single-cell transcriptomics in MI identify Slc25a4 as a new modulator of mitochondrial malfunction and apoptosis-associated cardiomyocyte subcluster
Source: Sci Rep. 2024 Apr 23;14:9274. doi: 10.1038/s41598-024-59975-8 (PMC11039722; doi:10.1038/s41598-024-59975-8)
Supplement: Supplementary file 2 — Supplementary Information 2. [file 41598_2024_59975_MOESM2_ESM.xlsx]

## Sheet: Sheet1
Numbers	Databases
1	HP_MUSCLE_ABNORMALITY_RELATED_TO_MITOCHONDRIAL_DYSFUNCTION.v2023.2.Hs
2	REACTOME_MITOCHONDRIAL_BIOGENESIS.v2023.2.Hs
3	WP_NAD_METABOLISM_IN_ONCOGENE_INDUCED_SENESCENCE_AND_MITOCHONDRIAL_DYSFUNCTION_ASSOCIATED_SENESCENCE.v2023.2.Hs
4	REACTOME_APOPTOSIS.v2023.2.Mm
